# Supplementary material for: Paternal aging impacts expression and epigenetic markers as early as the first embryonic tissue lineage differentiation
Source: Hum Genomics. 2024 Mar 26;18:32. doi: 10.1186/s40246-024-00599-4 (PMC10964547; doi:10.1186/s40246-024-00599-4)
Supplement: Supplementary file 5 — Supplementary Material 5 [file 40246_2024_599_MOESM5_ESM.xlsx]

## Sheet: Sheet1
Additional Table 1) Patient demographics, semen parameters, and IVF cycle data for Young and APA blastocyst samples
	Young (Mean ± StDev)	APA (Mean ± StDev)	P-Value
Paternal Age	34.3 ± 1.7	54.4 ± 3.3	1.18E-14*
Egg Donor Age	26.8 ± 3.9	25.2 ± 3.0	0.315
Paternal BMI	24.9 ± 2.7	26.7 ± 3.8	0.414
Paternal Smoking Status	100% non-smokers	100% non-smokers	1
Sperm Volume	2.8 ± 1.2	1.9 ± 0.6	0.1
Sperm Count	152 ± 111	98 ± 48	0.285
Sperm Motility	66% ± 13%	61% ± 23%	0.54
Sperm Total Motile Count	209 ± 140	102 ± 80	0.104
Sperm Morphology	3.1% ± 1.2%	2.4% ± 1.1%	0.186
Sperm DNA Fragmentation	1.8% ± 1.3%	6.7% ± 5.6%	0.066
# MII Oocytes Retrieved	32.1 ± 14.0	30.7 ± 13.1	0.813
# MII Oocytes Fertililized	25.6 ± 9.3	21.4 ± 9.3	0.291
% MII Oocytes Fertililized / Retrieved	92% ± 8.7%	89% ± 11.6%	0.535
# Embryos Cleaved	23.3 ± 9.0	18.7 ± 8.4	0.229
# Transferrable Grade Blastocysts	14.5 ± 7.0	10.9 ± 4.2	0.155
% Blastocysts / MII Oocytes Retrieved	56% ± 14.4%	52% ± 13.8%	0.586
% Blastocysts / MII Oocytes Fertilized	61% ± 14.2%	60% ± 17.3%	0.902
* Indicates significance p<0.05
