# Supplementary material for: Paternal aging impacts expression and epigenetic markers as early as the first embryonic tissue lineage differentiation
Source: Hum Genomics. 2024 Mar 26;18:32. doi: 10.1186/s40246-024-00599-4 (PMC10964547; doi:10.1186/s40246-024-00599-4)
Supplement: Supplementary file 6 — Supplementary Material 6 [file 40246_2024_599_MOESM6_ESM.xlsx]

## Sheet: Sheet1
Additional Table 2) Methylome read mapping statistics
Samples	Total Read Number	Mapping Efficiency	Bisulfite Conversion Rate	Unique CpGs	Average CpG Coverage	Gene Body Coverage	Promoter Coverage	CpG Island Coverage
Inner Cell Mass (ICM)
Young ICM 1	406494368	0.65	0.989	45724191	8X	0.914	0.931	0.945
Young ICM 2	415898618	0.672	0.993	49447420	10X	0.917	0.932	0.946
Young ICM 3	461533384	0.675	0.992	51990890	9X	0.917	0.93	0.945
Young ICM 4	397642647	0.671	0.994	49087662	9X	0.915	0.928	0.944
Young ICM 5	408796835	0.672	0.993	51569320	9X	0.917	0.931	0.946
Young ICM 6	400124674	0.671	0.993	52140577	9X	0.916	0.93	0.945
APA ICM 1	463487868	0.643	0.992	44227671	11X	0.916	0.931	0.945
APA ICM 2	457423032	0.639	0.988	47543049	9X	0.917	0.932	0.946
APA ICM 3	473678158	0.658	0.994	52932630	10X	0.918	0.931	0.946
APA ICM 4	397960044	0.641	0.991	52589100	8X	0.917	0.932	0.946
APA ICM 5	469978805	0.645	0.992	37682022	12X	0.913	0.93	0.944
APA ICM 6	453268321	0.716	0.992	47420962	11X	0.916	0.932	0.945
Trophectoderm (TE)
Young TE 1	420515477	0.601	0.993	48656988	9X	0.916	0.932	0.945
Young TE 2	432111792	0.624	0.993	47176846	10X	0.916	0.932	0.946
Young TE 3	504637085	0.659	0.992	42879104	13X	0.916	0.93	0.943
Young TE 4	418518937	0.67	0.993	44675983	10X	0.914	0.929	0.944
Young TE 5	713994382	0.664	0.992	47801722	16X	0.92	0.932	0.945
Young TE 6	417022389	0.615	0.99	28733909	14X	0.909	0.926	0.933
APA TE 1	496718155	0.656	0.993	44866825	12X	0.916	0.932	0.946
APA TE 2	483298005	0.685	0.994	38544860	15X	0.916	0.932	0.944
APA TE 3	434803080	0.678	0.991	41290118	10X	0.914	0.931	0.944
APA TE 4	443315471	0.646	0.994	50055019	10X	0.916	0.931	0.945
APA TE 5	444472223	0.677	0.992	31183841	15X	0.911	0.929	0.939
APA TE 6	571467067	0.659	0.994	47018810	14X	0.918	0.931	0.946
