# Supplementary material for: Paternal aging impacts expression and epigenetic markers as early as the first embryonic tissue lineage differentiation
Source: Hum Genomics. 2024 Mar 26;18:32. doi: 10.1186/s40246-024-00599-4 (PMC10964547; doi:10.1186/s40246-024-00599-4)
Supplement: Supplementary file 7 — Supplementary Material 7 [file 40246_2024_599_MOESM7_ESM.xlsx]

## Sheet: Sheet1
Additional Table 3) Statistically significant cytobands
Cytoband (FDR≤0.05)	Significant Genes	OR	P-Value	FDR	Common in both ICM and TE
APA Inner Cell Mass (ICM)
Chr1q41	13	5.84	2.73e-06	0.00105
Chr2q37.2	3	56.23	0.0005	0.0349
Chr3p13	8	8.86	2.13e-05	0.00327
Chr3q12.1	5	10.43	0.000453	0.0347
Chr4p16.3	15	3.63	6.55e-05	0.00717
Chr7p22.3	11	5.18	3.99e-05	0.00511
Chr12p13.33	9	4.98	0.000254	0.0244	Yes
Chr15q22.33	4	Inf	6.58e-06	0.00138
Chr16q23.1	8	4.7	0.00077	0.0492	Yes
Chr19p13.2	31	2.65	7.18e-06	0.00138	Yes
Chr19p13.3	35	3.13	4.36e-08	3.35e-05	Yes
Chr20q11.23	11	3.91	0.000341	0.0291
APA Trophectoderm (TE)
Chr2q12.3	8	8.81	2.58e-05	0.00495
Chr3q21.1	10	7.88	5.44e-06	0.00208
Chr6q27	10	4.35	0.000329	0.0192
Chr10p14	7	5.5	0.000818	0.0418
Chr12p13.33	10	5.01	0.000125	0.00873	Yes
Chr12q23.1	10	5.17	0.000101	0.00776
Chr15q11.2	0	0	8.71e-05	0.00743
Chr16q23.1	10	5.51	6.47e-05	0.00621	Yes
Chr16q24.2	6	9	0.000251	0.0161
Chr18q11.2	11	5.05	5.44e-05	0.00596
Chr18q21.31	7	10.51	3.64e-05	0.00559
Chr19p13.2	29	2.15	0.000351	0.0192	Yes
Chr19p13.3	31	2.38	4.56e-05	0.00583	Yes
Chr21q22.3	20	3.22	2.26e-05	0.00495
Chr22q13.31	15	5.29	1.6e-06	0.00123
