# Supplementary material for: Paternal aging impacts expression and epigenetic markers as early as the first embryonic tissue lineage differentiation
Source: Hum Genomics. 2024 Mar 26;18:32. doi: 10.1186/s40246-024-00599-4 (PMC10964547; doi:10.1186/s40246-024-00599-4)
Supplement: Supplementary file 8 — Supplementary Material 8 [file 40246_2024_599_MOESM8_ESM.xlsx]

## Sheet: Sheet1
Additional Table 4) Comparison of DMRs and DMR-associated genes to previous studies on APA sperm and intact blastocysts
	APA Sperm Genes 31	P-Value	APA Sperm Genes 32	P-Value	APA Sperm Genes 25	P-Value	APA Blastocysts Genes 25	P-Value	APA Sperm DMRs 25	P-Value	APA Blastocysts DMRs 25	P-Value
APA ICM	17/119	1.14e-05	57/459	4.48e-13	162/1373	1.06e-32	346/2259	5.9e-105	13/3405	0.001	35/3997	0.001
APA TE	17/119	2.34e-06	57/459	2.95e-15	170/1373	7.98e-44	377/2259	6.87e-147	10/3405	0.001	29/3997	0.001
31 Jenkins TG, Aston KI, Pflueger C, Cairns BR, Carrell DT. Age-associated sperm DNA methylation alterations: possible implications in offspring disease susceptibility. PLoS Genet. 2014;10(7):e1004458.
32 Cao M, Shao X, Chan P, Cheung W, Kwan T, Pastinen T, et al. High-resolution analyses of human sperm dynamic methylome reveal thousands of novel age-related epigenetic alterations. Clin Epigenetics. 2020;12(1):192.
25 Denomme MM, Haywood ME, Parks JC, Schoolcraft WB, Katz-Jaffe MG. The inherited methylome landscape is directly altered with paternal aging and associated with offspring neurodevelopmental disorders. Aging Cell. 2020;19(8):e13178.
