# Supplementary material for: Paternal aging impacts expression and epigenetic markers as early as the first embryonic tissue lineage differentiation
Source: Hum Genomics. 2024 Mar 26;18:32. doi: 10.1186/s40246-024-00599-4 (PMC10964547; doi:10.1186/s40246-024-00599-4)
Supplement: Supplementary file 9 — Supplementary Material 9 [file 40246_2024_599_MOESM9_ESM.xlsx]

## Sheet: Sheet1
Additional Table 5) Imprinted gene associations
Imprinting association	Overlapping genes	Fold Enrichment (odds ratio)	OR 95% confidence interval	P-Value	FDR
APA Inner Cell Mass (ICM)
Methylome	18/232	2.17	1.26-3.53	4.5E-03*	7.7E-03*
Transcriptome	2/232	1.9	0.23-7.07	0.29	0.73
APA Trophectoderm (TE)
Methylome	20/232	2.15	1.28-3.42	2.7E-03*	4.9E-03*
Transcriptome	1/232	0.42	0.01-2.37	0.74	0.82
* Indicates significance FDR≤0.05
