# Supplementary material for: Paternal aging impacts expression and epigenetic markers as early as the first embryonic tissue lineage differentiation
Source: Hum Genomics. 2024 Mar 26;18:32. doi: 10.1186/s40246-024-00599-4 (PMC10964547; doi:10.1186/s40246-024-00599-4)
Supplement: Supplementary file 10 — Supplementary Material 10 [file 40246_2024_599_MOESM10_ESM.xlsx]

## Sheet: Sheet1
Additional Table 6) DMR-associated imprinted genes
APA Sample	DMR (FDR≤0.05)	Chr	Imprinted Gene	Imprinting Status	Expressed Allele
TE	Hypermethylated	Chr1	OBSCN	Predicted	Paternal
ICM	Hypermethylated	Chr1	PRDM16	Predicted	Paternal
TE	Hypermethylated	Chr1	PRDM16	Predicted	Paternal
TE	Hypermethylated	Chr5	ADAMTS16	Predicted	Maternal
ICM	Hypermethylated	Chr6	LIN28B	Imprinted	Paternal
ICM	Hypermethylated	Chr6	PLAGL1	Imprinted	Paternal
TE	Hypomethylated	Chr6	PLAGL1	Imprinted	Paternal
ICM	Hypermethylated	Chr7	GRB10	Imprinted	Isoform Dependent
TE	Hypermethylated	Chr7	GRB10	Imprinted	Isoform Dependent
ICM	Hypermethylated	Chr7	MEST	Imprinted	Paternal
ICM	Hypermethylated/Hypomethylated	Chr8	DLGAP2	Imprinted	Paternal
TE	Hypermethylated	Chr8	DLGAP2	Imprinted	Paternal
TE	Hypermethylated	Chr8	KCNK9	Imprinted	Maternal
ICM	Hypermethylated	Chr8	ZFAT	Predicted	Paternal
ICM	Hypermethylated	Chr11	ANO1	Imprinted	Maternal
TE	Hypermethylated	Chr11	ANO1	Imprinted	Maternal
ICM	Hypermethylated	Chr11	KCNQ1	Imprinted	Maternal
TE	Hypermethylated	Chr11	KCNQ1	Imprinted	Maternal
ICM	Hypomethylated	Chr11	NTM	Imprinted	Maternal
ICM	Hypermethylated	Chr11	OSBPL5	Imprinted	Maternal
TE	Hypermethylated	Chr12	FBRSL1	Predicted	Maternal
ICM	Hypermethylated/Hypomethylated	Chr15	GABRG3	Conflicting Data	Paternal
TE	Hypomethylated	Chr15	RASGRF1	Imprinted	Paternal
ICM	Hypomethylated	Chr15	SNRPN / SNURF	Imprinted	Paternal
ICM	Hypermethylated	Chr15	UBE3A	Imprinted	Maternal
TE	Hypermethylated	Chr19	CHST8	Predicted	Maternal
ICM	Hypermethylated	Chr19	TSHZ3	Predicted	Paternal
TE	Hypermethylated	Chr19	ZIM2	Imprinted	Paternal
ICM	Hypermethylated	Chr20	ISM1	Imprinted	Paternal
TE	Hypermethylated	Chr20	ISM1	Imprinted	Paternal
