# Supplementary material for: Paternal aging impacts expression and epigenetic markers as early as the first embryonic tissue lineage differentiation
Source: Hum Genomics. 2024 Mar 26;18:32. doi: 10.1186/s40246-024-00599-4 (PMC10964547; doi:10.1186/s40246-024-00599-4)
Supplement: Supplementary file 11 — Supplementary Material 11 [file 40246_2024_599_MOESM11_ESM.xlsx]

## Sheet: Sheet1
Additional Table 7) Transcriptome read mapping statistics
Samples	Total Read Number	Proportion Aligned	Uniquely Aligned	Proportion Uniquely Aligned	Unaligned	Proportion Unaligned	Mapped Reads	Proportion Mapped Reads
Inner Cell Mass (ICM)
Young ICM 1	32790172	0.714	22702018	0.645	10062005	0.286	17264578	0.76
Young ICM 2	38691279	0.78	29572646	0.715	9083741	0.22	20937230	0.708
Young ICM 3	52365103	0.819	42315889	0.765	10025967	0.181	31003720	0.733
Young ICM 4	54119259	0.795	42302138	0.735	11782705	0.205	30413158	0.719
Young ICM 5	59310075	0.823	48175535	0.768	11125547	0.177	34851271	0.723
Young ICM 6	60840869	0.817	48994273	0.757	11829347	0.183	36607290	0.747
Young ICM 7	48389960	0.798	37814484	0.725	10534847	0.202	28336454	0.749
Young ICM 8	67215531	0.824	54682964	0.77	12499189	0.176	40703001	0.744
APA ICM 1	39448491	0.812	31597015	0.757	7825667	0.188	22985494	0.727
APA ICM 2	49821613	0.815	40127528	0.766	9671653	0.185	29650283	0.739
APA ICM 3	48275053	0.817	38937037	0.765	9322550	0.183	28663675	0.736
APA ICM 4	62879583	0.815	50571798	0.76	12297400	0.185	36691481	0.726
APA ICM 5	56846698	0.795	44460087	0.736	12360315	0.205	33406836	0.751
APA ICM 6	48373897	0.798	37910634	0.735	10445431	0.202	27859672	0.735
APA ICM 7	66637096	0.816	53594000	0.759	12993342	0.184	39367154	0.735
Trophectoderm (TE)
Young TE 1	38859680	0.796	30424155	0.738	8406169	0.204	21850041	0.718
Young TE 2	50040448	0.481	23081126	0.445	26923139	0.519	16751959	0.726
Young TE 3	53440577	0.818	43170730	0.765	10247541	0.182	31458051	0.729
Young TE 6	59734200	0.812	47446631	0.726	12260928	0.188	36239005	0.764
Young TE 7	64265521	0.82	52049984	0.768	12203176	0.18	38066196	0.731
APA TE 1	38054649	0.82	30774872	0.762	7252705	0.18	22598656	0.734
APA TE 2	33619072	0.807	26735665	0.75	6863395	0.193	19402542	0.726
APA TE 3	44567232	0.817	35932739	0.762	8612098	0.183	26227621	0.73
APA TE 4	70341759	0.811	56267802	0.757	14056388	0.189	41004086	0.729
APA TE 5	48195691	0.795	37530858	0.722	10630279	0.205	28475348	0.759
APA TE 6	44226735	0.8	34458092	0.708	9741360	0.2	26474008	0.768
